# Supplementary material for: Kindlin-2 modulates MafA and β-catenin expression to regulate β-cell function and mass in mice
Source: Nat Commun. 2020 Jan 24;11:484. doi: 10.1038/s41467-019-14186-y (PMC6981167; doi:10.1038/s41467-019-14186-y)
Supplement: Supplementary file 3 — Source Data [file 41467_2019_14186_MOESM3_ESM.xlsx]

## Sheet: Fig 1d
		Islet	Kidney	Muscle	Liver	Heart	Lung
	Control	1.00143	1.00773	1.00174	1.00319	0.997487	1.00218
		1.00371	1.02132	1.00128	1.01215	1.00777	0.997886
		1.0047	1.00492	0.999056	1.01523	1.00569	0.997842
	K2-RIP	0.140274	1.06212	1.10825	1.10233	1.08798	0.940215
		0.194327	1.20503	0.910405	1.06639	1.23692	1.03482
		0.235517	0.952946	0.890159	0.713897	1.03176	0.896292
Average	Control	1.00328	1.01132	1.00069	1.01019	1.00365	0.999303
	K2-RIP	0.19004	1.07336	0.969606	0.960872	1.11889	0.95711
SD	Control	0.0016758	0.00876781	0.00143394	0.00625137	0.00543899	0.00249267
	K2-RIP	0.0477661	0.126417	0.120497	0.21464	0.106017	0.0707928
p value		7.89325e-06	0.444209	0.678146	0.711088	0.133255	0.360508
Experiment #1				ct	△ct	△ct－ave	ΔΔct	Fold	Fold-ave	Fold SD			Gapdh
	Kindlin-2	islet	Control	25.253	4.80298	4.83083	-0.0270157	1.0189	1.00143	0.0769107			20.4139	20.4493
				25.4046	4.95456		0.124555	0.917287					20.5764
				25.185	4.73495		-0.0950496	1.0681					20.3577
			K2-RIP	28.2934	7.38337		2.55337	0.170357	0.140274	0.0326294			21.3959	20.9136
				28.9835	8.07349		3.24349	0.105587					20.447
				28.5271	7.61708		2.78708	0.144879					20.8978
		Kidney	Control	25.7114	5.02142	4.82714	0.191416	0.875746	1.00773	0.131349			20.7321	20.691
				25.5071	4.81707		-0.0129331	1.009					20.5933
				25.3329	4.64295		-0.187052	1.13843					20.7476
			K2-RIP	25.477	4.78703		-0.0429677	1.03023	1.06212	0.0470696			20.885	20.689
				25.4635	4.7735		-0.0565004	1.03994					20.8187
				25.3614	4.67143		-0.158567	1.11618					20.3634
		muscle	Control	27.0311	6.70111	6.69807	0.00110624	0.999234	1.00174	0.0345419			20.3926	20.3302
				27.0762	6.74616		0.0461551	0.968514					20.266
				26.9769	6.64694		-0.0530582	1.03746					20.3321
			K2-RIP	25.9473	6.59735		-0.102653	1.07375	1.10825	0.0627875			19.3639	19.3504
				25.952	6.602		-0.0979957	1.07029					19.254
				25.8103	6.46033		-0.239674	1.18073					19.4333
		Liver	Control	27.1791	4.84907	4.7473	0.0990727	0.933633	1.00319	0.062469			22.3184	22.3269
				27.0494	4.7194		-0.0306039	1.02144					22.279
				27.0034	4.67343		-0.0765697	1.05451					22.3834
			K2-RIP	26.2579	4.49789		-0.252114	1.19095	1.10233	0.121111			21.7782	21.7607
				26.3062	4.54624		-0.203762	1.1517					21.666
				26.5624	4.80241		0.0524054	0.964327					21.8378
		heart	Control	25.0982	4.64821	4.62395	0.0282057	0.980639	0.997487	0.0260312			20.4387	20.4547
				25.0928	4.64275		0.0227519	0.984353					20.5222
				25.0309	4.58091		-0.0390943	1.02747					20.403
			K2-RIP	26.1244	4.39443		-0.225566	1.16924	1.08798	0.173428			21.6307	21.7342
				26.0799	4.34993		-0.270067	1.20586					21.8019
				26.52	4.79		0.17	0.888843					21.77
		lung	Control	25.0241	1.31409	1.28155	0.0340919	0.976646	1.00218	0.0999307			23.6955	23.7103
				25.1142	1.40423		0.124226	0.917496					23.6378
				24.8363	1.12632		-0.153679	1.1124					23.7977
			K2-RIP	24.8171	1.4471		0.167097	0.890633	0.940215	0.0890118			23.406	23.3704
				24.8229	1.45294		0.172935	0.887036					23.2805
				24.5893	1.21929		-0.060706	1.04298					23.4248
			Islet	Kidney	Muscle	Liver	Heart	Lung
		Control	1.0189	0.875746	0.999234	0.933633	0.980639	0.976646
			0.917287	1.009	0.968514	1.02144	0.984353	0.917496
			1.0681	1.13843	1.03746	1.05451	1.02747	1.1124
		K2-RIP	0.170357	1.03023	1.07375	1.19095	1.16924	0.890633
			0.105587	1.03994	1.07029	1.1517	1.20586	0.887036
			0.144879	1.11618	1.18073	0.964327	0.888843	1.04298
	Average	Control	1.00143	1.00773	1.00174	1.00319	0.997487	1.00218
		K2-RIP	0.140274	1.06212	1.10825	1.10233	1.08798	0.940215
	SD	Control	0.0769107	0.131349	0.0345419	0.062469	0.0260312	0.0999307
		K2-RIP	0.0326294	0.0470696	0.0627875	0.121111	0.173428	0.0890118
	p value		5.78435e-05	0.536597	0.0616869	0.276174	0.421965	0.467489
Experiment #2
				ct	△ct	△ct－ave	ΔΔct	Fold	Fold-ave	Fold SD	P VALUE		Gapdh
	Kindlin-2	islet	Control	27.5749	6.87493	6.76945	0.104934	0.929847	1.00371	0.101689	0.000228549		20.6616	20.697
				27.5265	6.82651		0.0565052	0.961591					20.8241
				27.3069	6.6069		-0.1631	1.11969					20.6053
			K2-RIP	30.4531	8.85313		2.08313	0.236002	0.194327	0.0452028			21.6436	21.6022
				31.1433	9.54325		2.77325	0.146274					20.6946
				30.6868	9.08684		2.31684	0.200707					22.4683
		Kidney	Control	26.0114	5.07142	4.67714	0.391416	0.762381	1.02132	0.234727	0.305542		20.9798	20.9387
				25.5071	4.56707		-0.112933	1.08142					20.841
				25.3329	4.39295		-0.287052	1.22014					20.9952
			K2-RIP	25.477	4.32703		-0.352968	1.27719	1.20503	0.135539			21.1327	21.1489
				25.4635	4.3135		-0.3665	1.28922					21.0663
				25.7614	4.61143		-0.0685666	1.04867					21.2478
		muscle	Control	25.9511	5.37111	5.3214	0.0511062	0.965196	1.00128	0.0833713	0.326928		20.6403	20.5779
				25.9862	5.40616		0.0861551	0.94203					20.5136
				25.7669	5.18694		-0.133058	1.09662					20.5798
			K2-RIP	25.0073	5.40735		0.0873474	0.941252	0.910405	0.113757			19.6115	19.598
				24.912	5.312		-0.00799569	1.00556					19.5016
				25.2703	5.67033		0.350326	0.784407					19.6809
		Liver	Control	26.8897	4.31967	4.0179	0.299673	0.812437	1.01215	0.173863	0.677275		22.5661	22.5746
				26.46	3.89		-0.130004	1.0943					22.5266
				26.414	3.84403		-0.17597	1.12972					22.631
			K2-RIP	25.8257	3.8157		-0.204304	1.15213	1.06639	0.117163			22.0259	22.0083
				25.874	3.86405		-0.155952	1.11416					21.9136
				26.1302	4.12022		0.100215	0.932894					22.0855
		heart	Control	26.766	6.06601	5.87509	0.186006	0.879036	1.00777	0.112388	0.155233		20.6864	20.7023
				26.4606	5.76055		-0.119448	1.08632					20.7699
				26.4987	5.79871		-0.0812943	1.05797					20.6507
			K2-RIP	27.4493	5.46933		-0.410666	1.3293	1.23692	0.19717			21.8783	21.9818
				27.4048	5.42483		-0.455167	1.37094					22.0495
				27.8449	5.8649		-0.0151	1.01052					22.0177
		lung	Control	25.7341	1.77409	1.77488	0.00409186	0.997168	0.997886	0.0614742	0.80251		23.9431	23.958
				25.8242	1.86423		0.0942262	0.936775					23.8855
				25.6463	1.68632		-0.0836786	1.05972					24.0454
			K2-RIP	25.5371	1.9171		0.147097	0.903066	1.03482	0.231373			23.6536	23.6181
				25.5429	1.92294		0.152935	0.899419					23.5282
				25.0093	1.38929		-0.380706	1.30198					23.6724
			Islet	Kidney	Muscle	Liver	Heart	Lung
		Control	0.929847	0.762381	0.965196	0.812437	0.879036	0.997168
			0.961591	1.08142	0.94203	1.0943	1.08632	0.936775
			1.11969	1.22014	1.09662	1.12972	1.05797	1.05972
		K2-RIP	0.236002	1.27719	0.941252	1.15213	1.3293	0.903066
			0.146274	1.28922	1.00556	1.11416	1.37094	0.899419
			0.200707	1.04867	0.784407	0.932894	1.01052	1.30198
	Average	Control	1.00371	1.02132	1.00128	1.01215	1.00777	0.997886
		K2-RIP	0.194327	1.20503	0.910405	1.06639	1.23692	1.03482
	SD	Control	0.101689	0.234727	0.0833713	0.173863	0.112388	0.0614742
		K2-RIP	0.0452028	0.135539	0.113757	0.117163	0.19717	0.231373
	p value		0.000228549	0.305542	0.326928	0.677275	0.155233	0.80251
Experiment #3				ct	△ct	△ct－ave	ΔΔct	Fold	Fold-ave	Fold SD	p value		Gapdh
	Kindlin-2	islet	Control	26.4983	5.59828	5.62613	-0.0317157	1.02223	1.0047	0.0771617	6.965e-05		20.8629	20.8983
				26.6499	5.74986		0.119855	0.92028					21.0254
				26.4303	5.53025		-0.0997496	1.07159					20.8067
			K2-RIP	29.0696	7.70957		2.07957	0.236585	0.235517	0.0127593			21.8449	21.3626
				29.1597	7.79969		2.16969	0.222258					20.896
				29.0033	7.64328		2.01328	0.247709					21.3468
		Kidney	Control	26.1551	5.01513	4.88752	0.125125	0.916924	1.00492	0.0990186	0.521511		21.1811	21.14
				26.0508	4.91078		0.0207762	0.985702					21.0423
				25.8767	4.73666		-0.153342	1.11214					21.1966
			K2-RIP	26.3893	5.03933		0.149332	0.901668	0.952946	0.0815675			21.334	21.3503
				26.3758	5.0258		0.1358	0.910165					21.2677
				26.1737	4.82373		-0.0662666	1.047					21.4491
		muscle	Control	26.049	5.259	5.32262	-0.0610038	1.04319	0.999056	0.0508778	0.235369		20.8416	20.7792
				26.194	5.40405		0.0840451	0.943409					20.715
				26.0948	5.30483		-0.0151682	1.01057					20.7811
			K2-RIP	25.4077	5.60774		0.28774	0.819184	0.890159	0.125225			19.8128	19.7994
				25.4124	5.6124		0.292397	0.816544					19.703
				25.0707	5.27072		-0.0492812	1.03475					19.8823
		Liver	Control	26.3274	3.54735	3.91225	-0.362646	1.28578	1.01523	0.234728	0.107072		22.7674	22.7759
				26.8977	4.11768		0.207677	0.86593					22.728
				26.8517	4.07171		0.161711	0.893964					22.8324
			K2-RIP	26.5303	4.32027		0.410266	0.752485	0.713897	0.0916197			22.2272	22.2097
				26.4786	4.26862		0.358618	0.779911					22.115
				26.8348	4.62479		0.714785	0.609296					22.2868
		heart	Control	26.466	5.62601	5.63509	-0.0139943	1.00975	1.00569	0.0827273	0.726418		20.6877	20.837
				26.3606	5.52055		-0.119448	1.08632					20.9712
				26.5987	5.75871		0.118706	0.921014					20.852
			K2-RIP	27.8493	5.66933		0.0293337	0.979873	1.03176	0.0872643			22.0797	22.1832
				27.6405	5.46048		-0.179517	1.1325					22.2509
				27.8449	5.6649		0.0249	0.982889					22.219
		lung	Control	26.5398	2.37977	2.31389	0.0697702	0.95279	0.997842	0.0397912	0.331102		24.1445	24.1593
				26.4299	2.2699		-0.0400955	1.02818					24.0868
				26.452	2.292		-0.0180003	1.01256					24.2467
			K2-RIP	26.5428	2.72278		0.412775	0.751177	0.896292	0.154103			23.855	23.8194
				26.0486	2.22861		-0.0813866	1.05803					23.7295
				26.315	2.49497		0.184972	0.879666					23.8738
				Islet	Kidney	Muscle	Liver	Heart	Lung
			Control	1.02223	0.916924	1.04319	1.28578	1.00975	0.95279
				0.92028	0.985702	0.943409	0.86593	1.08632	1.02818
				1.07159	1.11214	1.01057	0.893964	0.921014	1.01256
			K2-RIP	0.236585	0.901668	0.819184	0.752485	0.979873	0.751177
				0.222258	0.910165	0.816544	0.779911	1.1325	1.05803
				0.247709	1.047	1.03475	0.609296	0.982889	0.879666
		Average	Control	1.0047	1.00492	0.999056	1.01523	1.00569	0.997842
			K2-RIP	0.235517	0.952946	0.890159	0.713897	1.03176	0.896292
		SD	Control	0.0771617	0.0990186	0.0508778	0.234728	0.0827273	0.0397912
			K2-RIP	0.0127593	0.0815675	0.125225	0.0916197	0.0872643	0.154103
		p value		6.965e-05	0.521511	0.235369	0.107072	0.726418	0.331102

## Sheet: Fig 1f
				Islet	Kidney	Muscle	Liver	Heart	Lung
			Control	1	1.00013	1	1	1	0.999999
				1	1	1	1	1	1
				1	0.999999	1	1	1	1
			K2-RIP	0.097811	1.22843	0.767787	0.909876	0.824249	1.55077
				0.161031	1.04233	1.06116	1.2254	0.986384	1.32903
				0.146694	0.943284	0.749004	0.901098	0.94775	0.850472
		Average	Control	1	1.00004	1	1	1	1
			K2-RIP	0.135179	1.07135	0.859318	1.01212	0.919461	1.24342
		sd	Control
			K2-RIP	0.0331458	0.144772	0.175056	0.184753	0.0846881	0.357909
	Experiment #1			K2	K2-blank	Tubulin	T-blank	ratio
		islets	Control	148.11	98.423	203.466	166.766	0.590186	1
			K2-RIP	58.569	8.882	190.563	153.863	0.0577267	0.097811
		kidney	Control	68.924	19.237	134.961	98.261	0.195775	1.00013
			K2-RIP	71.459	21.772	127.241	90.541	0.240466	1.22843
		muscle	Control	64.394	14.707	85.032	48.332	0.304291	1
			K2-RIP	60.477	10.79	82.884	46.184	0.233631	0.767787
		liver	Control	93.639	43.952	73.042	36.342	1.2094	1
			K2-RIP	81.569	31.882	65.673	28.973	1.1004	0.909876
		heart	Control	61.208	11.521	123.072	86.372	0.133388	1
			K2-RIP	58.958	9.271	121.024	84.324	0.109945	0.824249
		lung	Control	58.579	8.892	179.663	142.963	0.0621979	0.999999
			K2-RIP	63.646	13.959	181.421	144.721	0.0964546	1.55077
			blank	49.687		36.666
	Experiment #2			K2	K2-blank	Tubulin	T-blank	ratio
		islets	Control	137.01	95.281	180.466	150.089	0.63483	1
			K2-RIP	55.422	13.693	164.324	133.947	0.102227	0.161031
		kidney	Control	60.379	18.65	124.995	94.618	0.197108	1
			K2-RIP	61.445	19.716	126.341	95.964	0.205452	1.04233
		muscle	Control	58.729	17	77.396	47.019	0.361556	1
			K2-RIP	59.341	17.612	76.281	45.904	0.38367	1.06116
		liver	Control	85.272	43.543	69.357	38.98	1.11706	1
			K2-RIP	80.021	38.292	58.351	27.974	1.36884	1.2254
		heart	Control	60.374	18.645	113.583	83.206	0.224082	1
			K2-RIP	62.982	21.253	126.531	96.154	0.221031	0.986384
		lung	Control	53.271	11.542	169.023	138.646	0.083248	1
			K2-RIP	57.449	15.72	172.461	142.084	0.110639	1.32903
			blank	41.729		30.377
	Experiment #3			K2	K2-blank	Tubulin	T-blank	ratio
		islets	Control	121.544	90.27	160.433	130.056	0.694086	0.999999
			K2-RIP	42.901	11.627	144.571	114.194	0.101818	0.146694
		kidney	Control	53.473	22.199	114.311	83.934	0.264482	0.999999
			K2-RIP	52.455	21.181	115.277	84.9	0.249482	0.943284
		muscle	Control	48.976	17.702	62.478	32.101	0.551447	1
			K2-RIP	45.323	14.049	64.391	34.014	0.413036	0.749004
		liver	Control	65.231	33.957	58.921	28.544	1.18964	1
			K2-RIP	60.211	28.937	57.371	26.994	1.07198	0.901098
		heart	Control	57.398	26.124	99.577	69.2	0.377514	1
			K2-RIP	56.321	25.047	100.382	70.005	0.357789	0.94775
		lung	Control	47.311	16.037	158.902	128.525	0.124777	1
			K2-RIP	45.279	14.005	162.351	131.974	0.106119	0.850472
			blank	31.274		30.377

## Sheet: Fig 1i
		Age	P0	1 wk	2 wk	4 wk	6 wk	8 wk
	Body weight (g)	control	2.05	5.59	10.33	25.71	28.84	30.45
			1.91	5.85	10.04	24.54	30.55	33.55
			1.51	4.45	10.21	24.56	31.74	32.9
			1.74	4.3	13.91	22.02	29.23	29.82
			1.78	5.15	12.02	24.32	29.97	32.42
			1.45	6.65	11.73	25.47	30.52	33.41
			1.78	6.4	9.02	23.8	30.77	31.2
			1.71	6.5	9.61	22.39	29.01	31.41
			1.71	6.3	12.11	24.41	28.54	29.73
			1.68	5.6	12.09	24	31.01	31.98
			1.74	4.85	12.9	25.54	30.07	33.99
			1.7	6.45	12.5	26.48	31.45	34.24
		average	1.73	5.67417	11.3725	24.4367	30.1417	32.0917
		sd	0.15696	0.827872	1.49252	1.30548	1.05016	1.58258
	Body weight (g)	K2-RIP	1.76	5.52	11.23	14.63	16.54	18.86
			1.77	5.6	10.26	13.4	15.02	18.5
			1.79	5.51	8.92	11.5	13.8	13.41
			1.81	5.6	8.67	15.18	19.96	20.21
			1.77	5.68	8.28	16.07	18.85	19.48
			1.7	5.52	8.78	11.28	16.99	19.36
			1.46	4.52	9.43	14.25	15.56	16.01
			1.46	4.1	8.98	13.06	15.43	17.62
			1.58	4.1	11.22	14.11	14.58	15.26
			1.69	5.7	10.83	15.23	16.09	16.92
			1.84	6.6	7.57	17.01	22.35	23.38
		average	1.69364	5.31364	9.47	14.1564	16.8336	18.0918
		sd	0.135076	0.761686	1.23775	1.77045	2.57094	2.69466

## Sheet: Fig 2a
			control	K2-RIP
	Blood glucose (mg/dL)		98	156
			111	142
			104	112
			108	159
			109	118
			102	137
			94	129
			111
		Average	104.625	136.143
		sd	6.2778	17.8646

## Sheet: Fig 2b
			Time (min)	0	30	60	90	120
		Blood glucose (mg/dL)	WT	110	464	328	198	162
				128	520	466	243	144
				113	352	231	175	148
				126	482	386	220	149
				116	na	na	na	na
			ave	118.6	454.5	352.75	209	150.75
			sd	7.98749	72.2103	98.939	29.1776	7.80491
			K2-RIP	133	676	571	447	421
				109	697	611	491	487
				177	651	603	586	551
				151	721	597	551	487
				144	581	571	487	479
			ave	142.8	665.2	590.6	512.4	485
			sd	24.8837	53.6954	18.5688	55.4238	46.0869
			RIP-Cre	98	427	368	192	171
				107	451	337	190	187
				117	431	354	201	192
				99	443	374	161	167
				121	437	361	177	163
				132	461	377	221	170
				117	421	332	281	191
			ave	113	438.714	357.571	203.286	177.286
				12.3423	14.0204	17.596	39.033	12.2572
			Kindlin-2fl/fl	91	427	347	187	152
				102	431	291	227	149
				86	451	323	191	138
				97	507	287	201	151
				83	512	336	231	245
				105	401	387	257	187
			ave	94	454.833	328.5	215.667	170.333
				8.80909	45.2655	37.3617	27.2666	40.158
			Kindlin-2fl/+RIPCre	98	453	381	181	136
				81	507	309	202	151
				102	497	337	177	149
				98	507	361	211	117
				110	501	357	199	156
				95	511	361	241	139
				94	437	307	233	133
			ave	96.8571	487.571	344.714	206.286	140.143
				8.80206	29.7929	28.1526	24.1848	13.2467

## Sheet: Fig 2c
			Blood insulin (ng/ml)	control	K2-RIP
				0.403567	0.210593
				0.399801	0.314685
				0.420058	0.293791
				0.488938	0.365572
				0.500143	0.391489
			Average	0.442501	0.315226
			SD	0.0482748	0.0702825

## Sheet: Fig 2d
		blood glucose (mg/dL)	Time (min)	0	15	30	45	60
			Control	107	87	63	48	28
				119	83	67	50	39				min	0	15	30	45	60
				98	95	52	47	39				control	107	86.5	61.1667	47.5	36.5	mg/dl
				76	67	46	45	37				K2-RIP	137.5	113.1	91.6	59.5	50.75
				115	106	69	44	39
				127	81	70	51	37				SD-control	18.2	13.2	9.9	2.7	4.3
			average	107	86.5	61.1667	47.5	36.5				SD--RIP	28.6	23.2	13.2	14.7	10.2
			sd	18.1659	13.2325	9.90791	2.73861	4.27785
												set basal level as 100
			K2-RIP	101	82	72	41	43				min	0	15	30	45	60
				93	90	73	44	45				control	100	80.8411	57.1651	44.3925	34.1121
				161	149	98	64	52				K2-RIP	100	82.2545	66.6182	43.2727	36.9091
				158	126	101	65	42
				137	102	95	61	59				SD-control	17.0093	12.3364	9.25234	2.52336	4.01869
				169	135	102	88	72				SD--RIP	20.8	16.8727	9.6	10.6909	7.41818
				126	100	86	61	48
				155	121	106	52	45
			average	137.5	113.125	91.625	59.5	50.75
			sd	28.5757	23.2774	13.1902	14.6677	10.2225

## Sheet: Fig 2e
			Time (min)	0	3	5	10	30
		blood insulin (ng/ml)	control	0.467047	0.795548	0.578501	0.388281	0.688082
				0.605526	0.739672	0.702237	0.629322	1.00683
				0.475109	0.487637	0.513542	0.226735	0.380984
				0.355536	0.934765	0.493341	0.526604	0.668605
				0.419052	0.879358	0.475401	0.609504	0.596222
			RIP-Cre	0.45	0.735038	0.54	0.426918	0.675784
				0.42	0.679534	0.63	0.480475	0.750622
				0.44	0.709833	0.61	0.54857	0.779372
				0.48	0.708261	0.56	0.472818	0.606967
				0.44	0.87128	0.52	0.603977	0.574581
				0.486362	0.713985	0.585	0.51	0.608261
				0.340622	0.6679	0.6	0.49	0.444817
				0.480475	0.804747	0.634999	0.5	0.555272
			K2-RIP	0.203977	0.438052	0.234581	0.186362	0.19663
				0.309833	0.409833	0.292241	0.154581	0.209224
				0.227359	0.403977	0.203977	0.239005	0.216277
				0.292241	0.392241	0.33	0.227359	0.221524
				0.37	0.529833	0.301	0.22	0.209833
				0.36	0.286362	0.43	0.29	0.292241
				0.39	0.292241	0.42	0.213	0.292241
				0.37	0.370363	0.361686	0.241	0.28368
			Average_WT	0.464454	0.767396	0.552604	0.476089	0.668145
			Average_RIP-Cre	0.442182	0.736322	0.585	0.504095	0.62446
			Average_K2-RIP	0.315426	0.390363	0.321686	0.221413	0.240206
			SD_WT	0.0921223	0.173475	0.0922753	0.168611	0.225134
			SD_RIP-Cre	0.0473974	0.0684438	0.0418328	0.0530459	0.10867
			SD_K2-RIP	0.0699493	0.0785024	0.0808917	0.0400009	0.0414179

## Sheet: Fig 2f
Insulin secretion/insulin content (%)
		control	K2-RIP					control	K2-RIP
	2.8mM Glucose	0.217916	0.181535				2.8mM Glucose	0.188136	0.15744
		0.222256	0.177544				16.7mM Glucose	0.983433	0.469471
		0.173438	0.159049
		0.138935	0.111631				SD-2.8mM glu	0.0395295	0.0320715
	Ave	0.188136	0.15744				SD-16.7mM glu	0.306304	0.177122
	sd	0.0395295	0.0320715
	p value		0.273184
	16.7mM Glucose	0.575244	0.300558
		1.12445	0.6063
		1.28917	0.637744
		0.94487	0.333282
	Ave	0.983433	0.469471
	sd	0.306304	0.177122
	p value		0.0271514
Experiment #1
	Insulin secretion/insulin content (%)
			control	K2-RIP
		2.8mM Glucose	0.232376	0.182407
			0.218046	0.195932
			0.203326	0.166265
		Ave	0.217916	0.181535
		16.7mM Glucose	0.659239	0.293487
			0.58498	0.336504
			0.481513	0.271682
		Ave	0.575244	0.300558
Experiment #2
	Insulin secretion/insulin content (%)
			control	K2-RIP
		2.8mM Glucose	0.249213	0.195162
			0.2053	0.179925
			0.212256	0.157544
		Ave	0.222256	0.177544
		16.7mM Glucose	1.2592	0.5417
			1.06915	0.61975
			1.045	0.65745
		Ave	1.12445	0.6063
Experiment #3
	Insulin secretion/insulin content (%)
			control	K2-RIP
		2.8mM Glucose	0.180324	0.157124
			0.159551	0.170973
			0.180438	0.149049
		Ave	0.173438	0.159049
		16.7mM Glucose	1.11484	0.541211
			1.2635	0.684277
			1.48917	0.687744
		Ave	1.28917	0.637744
Experiment #4
	Insulin secretion/insulin content (%)
			control	K2-RIP
		2.8mM Glucose	0.121947	0.0989322
			0.135924	0.103369
			0.158935	0.132592
		Ave	0.138935	0.111631
		16.7mM Glucose	0.858181	0.343153
			0.910705	0.269566
			1.06572	0.387127
		Ave	0.94487	0.333282

## Sheet: Fig 2g
			Time [s]	F/F0				Time [s]	F/F0
	Control	2.8mM Glucose	0.078	1		K2-RIP	2.8mM Glucose	0.062	1
			2.095	1.00172				2.084	0.980765
			4.07	0.990205				4.07	0.986761
			6.077	0.989595				6.068	0.987492
			8.065	0.974642				8.074	0.981847
			10.077	0.972612				10.06	0.98936
			12.073	0.969989				12.084	0.989645
			14.071	0.993101				14.179	0.960446
			16.079	0.979616				16.066	0.97933
			18.064	0.98759				18.074	0.967282
			20.086	0.984533				20.06	0.966213
			22.073	0.966499				22.072	0.960378
			24.07	0.959087				24.068	0.977407
			26.077	0.965793				26.066	0.980507
			28.064	0.972051				28.074	0.971221
			30.076	0.957522				30.06	0.961854
			32.072	0.987164				32.082	0.976311
			34.07	0.957009				34.079	0.982863
			36.076	0.980257				36.065	0.948656
			38.063	0.984212				38.071	0.950916
			40.086	0.978725				40.059	0.976677
			42.072	0.959753				42.071	0.958917
			44.068	0.966604				44.068	0.940588
			46.075	0.984044				46.065	0.964981
			48.062	0.963828				48.071	0.969096
			50.084	0.963996				50.073	0.955018
			52.071	0.960603				52.081	0.963113
			54.068	0.9566				54.067	0.943417
			56.074	0.945473				56.064	0.933102
			58.062	0.970583				58.07	0.927525
			60.084	0.961686				60.073	0.952243
			62.071	0.963852				62.07	0.928283
			64.067	0.945577				64.067	0.92961
			66.074	0.960795				66.064	0.953407
			68.061	0.96402				68.07	0.925129
			70.083	0.944101				70.073	0.927566
			72.07	0.966804				72.069	0.934483
			74.079	0.932862				74.065	0.918415
			76.074	0.943299				76.063	0.926889
			78.076	0.945168				78.069	0.91518
			80.083	0.966363				80.072	0.920486
			82.069	0.965416				82.079	0.883504
			84.067	0.955926				84.066	0.909156
			86.073	0.976415				86.063	0.900939
			88.075	0.966588				88.069	0.903024
			90.082	0.967574				90.072	0.92295
			92.069	0.970679				92.09	0.925035
			94.066	0.97055				94.067	0.93003
			96.073	0.969572				96.063	0.899951
			98.076	0.955629				98.069	0.936744
			100.093	0.980939				100.071	0.908114
			102.069	0.962929				102.079	0.906002
			104.065	0.972011				104.065	0.907884
			106.073	0.973824				106.062	0.894225
			108.075	0.971449				108.074	0.918456
			110.081	0.978316				110.071	0.917522
			112.068	0.979447				112.078	0.897948
			114.065	0.973623				114.065	0.926117
			116.063	0.985183				116.062	0.896283
			118.075	0.993518				118.086	0.935728
		16.6mM Glucose	120.083	0.979816			16.6mM Glucose	120.07	0.905528
			122.068	0.96836				122.078	0.93784
			124.066	0.98118				124.064	0.922652
			126.074	0.995307				126.061	0.928486
			128.074	0.986531				128.073	0.95958
			130.082	0.980354				130.07	0.948696
			132.068	0.968513				132.077	0.967079
			134.064	0.966138				134.064	0.961624
			136.077	0.984405				136.061	0.957157
			138.074	0.957603				138.085	0.95606
			140.081	0.94885				140.069	0.950795
			142.067	0.949861				142.076	0.973414
			144.065	0.943516				144.075	1.00678
			146.077	0.941117				146.06	1.01262
			148.073	0.942585				148.072	1.0088
			150.08	0.946275				150.07	1.00348
			152.066	0.963339				152.076	1.06967
			154.063	0.969291				154.062	1.0353
			156.076	0.974698				156.059	1.09455
			158.073	0.989724				158.071	1.11063
			160.08	1.00456				160.068	1.12834
			162.066	1.03576				162.076	1.14997
			164.063	1.04849				164.062	1.12596
			166.075	1.06185				166.074	1.21524
			168.072	1.09289				168.07	1.22806
			170.079	1.13694				170.068	1.23259
			172.066	1.17922				172.076	1.26852
			174.063	1.22798				174.061	1.25878
			176.075	1.23411				176.058	1.27631
			178.073	1.38407				178.072	1.29733
			180.079	1.39725				180.068	1.45058
			182.065	1.38224				182.074	1.54364
			184.062	1.48356				184.061	1.43642
			186.074	1.55036				186.073	1.40256
			188.071	1.53274				188.071	1.39769
			190.079	1.59266				190.067	1.41238
			192.065	1.76719				192.073	1.43466
			194.087	1.73552				194.061	1.42759
			196.075	1.72752				196.083	1.47405
			198.071	1.83191				198.069	1.46872
			200.077	1.76529				200.067	1.5077
			202.064	1.9148				202.074	1.54562
			204.087	2.0729				204.06	1.5106
			206.073	1.84122				206.083	1.45733
			208.07	2.07499				208.082	1.4708
			210.078	2.12167				210.068	1.51381
			212.064	1.97759				212.074	1.50192
			214.086	2.13965				214.06	1.60816
			216.073	2.00314				216.072	1.4636
			218.07	2.03969				218.07	1.57306
			220.076	2.17621				220.066	1.51791
			222.074	1.99784				222.072	1.55133
			224.086	2.08012				224.06	1.48581
			226.072	2.19149				226.082	1.53501
			228.069	2.09907				228.069	1.56951
			230.067	2.17068				230.066	1.54958
			232.063	2.29984				232.073	1.54468
			234.086	2.19256				234.083	1.52242
			236.072	2.24675				236.072	1.54153
			238.07	2.12175				238.068	1.55749
			240.076	2.28676				240.068	1.57641
			242.062	2.12856				242.072	1.61674
			244.085	2.19646				244.074	1.64483
			246.071	2.21983				246.082	1.61319
			248.069	2.22169				248.068	1.60517
			250.075	2.2496				250.064	1.5801
			252.062	2.18851				252.071	1.60082
			254.085	2.27478				254.073	1.5919
			256.071	2.21438				256.07	1.61478
			258.068	2.245				258.068	1.58215
			260.074	2.15561				260.064	1.59883
			262.062	2.24213				262.07	1.65306
			264.084	2.32398				264.072	1.63281
			266.07	2.19137				266.08	1.59216
			268.067	2.25547				268.067	1.62885
			270.074	2.22307				270.063	1.64139
			272.077	2.26714				272.07	1.61874
			274.084	2.29742				274.072	1.63086
			276.07	2.23892				276.079	1.56954
			278.067	2.28347				278.066	1.60328
			280.064	2.18307				280.063	1.6071
			282.076	2.27522				282.07	1.59684
			284.083	2.28103				284.072	1.57423
			286.07	2.2004				286.082	1.60753
			288.066	2.23585				288.066	1.62321
			290.072	2.27369				290.062	1.6347
			292.076	2.24943				292.069	1.62129
			294.082	2.20282				294.071	1.64806
			296.069	2.31648				296.079	1.60274
			298.066	2.23118				298.065	1.62306
			300.072	2.15325				300.062	1.6046
			302.076	2.24796				302.069	1.62224
			304.082	2.22372				304.071	1.63574
			306.068	2.26245				306.079	1.59543
			308.065	2.21066				308.065	1.54665
			310.072	2.19435				310.061	1.59139
			312.076	2.15387				312.059	1.59522
			314.082	2.22772				314.071	1.58214
			316.068	2.21532				316.077	1.60626
			318.066	2.25931				318.064	1.59132
			320.062	2.18525				320.061	1.54893
			322.074	2.20838				322.073	1.57245
			324.081	2.24809				324.071	1.61405
			326.068	2.21168				326.077	1.61013
			328.065	2.29894				328.064	1.65461
			330.062	2.26508				330.06	1.62275
			332.086	2.20542				332.072	1.58031
			334.081	2.18012				334.07	1.56022
			336.067	2.17327				336.078	1.54038
			338.065	2.20804				338.063	1.57808
			340.077	2.1837				340.06	1.55308
			342.073	2.19719				342.073	1.53556
			344.081	2.21854				344.083	1.56411
			346.067	2.21074				346.076	1.61631
			348.064	2.1848				348.064	1.65271
			350.076	2.18904				350.06	1.64618
			352.073	2.18015				352.072	1.62401
			354.08	2.0819				354.07	1.64161
			356.067	2.11628				356.076	1.60514
			358.065	2.08894				358.063	1.56355
			360.076	2.11549				360.059	1.56975
			362.074	2.1115				362.072	1.59936
			364.082	2.123				364.069	1.50958
			366.066	2.09635				366.076	1.51758
			368.063	2.09437				368.062	1.54376
			370.075	2.09724				370.059	1.48373
			372.071	2.08662				372.071	1.5142
			374.079	2.13604				374.069	1.49193
			376.065	2.13998				376.078	1.50378
			378.062	2.17911				378.062	1.49501
			380.075	2.13504				380.085	1.49257
			382.071	2.10261				382.071	1.50693
			384.078	2.08625				384.067	1.49839
			386.065	2.09729				386.075	1.47642
			388.062	2.05493				388.061	1.48338
			390.074	2.0617				390.084	1.48081
			392.071	2.10877				392.07	1.56465
			394.068	2.07724				394.067	1.5142
			396.064	2.12882				396.074	1.50282
			398.061	2.07954				398.061	1.51347
			400.074	2.06256				400.073	1.52881
			402.07	2.05742				402.093	1.56173
			404.077	2.10868				404.067	1.51478
			406.063	2.0248				406.073	1.53769
			408.087	2.04771				408.06	1.5552
			410.073	2.08435				410.083	1.57751
			412.07	2.0469				412.069	1.57789
			414.067	2.06154				414.067	1.56427
			416.085	2.04634				416.073	1.56266
			418.085	2.01253				418.06	1.58184
		20mM KCl	420.073	2.0791			20mM KCl	420.082	1.57857
			422.07	2.03218				422.069	1.53478
			424.067	2.06541				424.066	1.57268
			426.063	2.12122				426.072	1.59878
			428.086	2.03082				428.082	1.5833
			430.072	2.03433				430.082	1.58877
			432.07	1.98782				432.068	1.62332
			434.066	2.11424				434.065	1.64333
			436.062	2.21966				436.072	1.6378
			438.086	2.27397				438.074	1.66913
			440.072	2.30454				440.081	1.70049
			442.069	2.31908				442.068	1.66685
			444.066	2.3239				444.065	1.68649
			446.062	2.31057				446.072	1.72537
			448.085	2.26915				448.074	1.68199
			450.072	2.24471				450.082	1.60259
			452.069	2.24085				452.068	1.58253
			454.065	2.22833				454.064	1.6236
			456.063	2.23869				456.072	1.59281
			458.085	2.24298				458.074	1.58303
			460.071	2.2064				460.081	1.61118
			462.068	2.20842				462.067	1.58389
			464.065	2.18996				464.065	1.6355
			466.077	2.17938				466.071	1.67801
			468.086	2.17541				468.074	1.79477
			470.071	2.1889				470.08	1.67736
			472.068	2.18932				472.068	1.64852
			474.077	2.1611				474.064	1.62772
			476.077	2.15348				476.07	1.61581
			478.084	2.14388				478.073	1.5926
			480.07	2.13464				480.079	1.56531
			482.068	2.10589				482.066	1.5679
			484.064	2.11111				484.062	1.59987
			486.076	2.11963				486.069	1.58255
			488.083	2.09566				488.071	1.55631
			490.069	2.14076				490.078	1.53434
			492.067	2.12462				492.089	1.55861
			494.063	2.11402				494.063	1.55124
			496.075	2.11406				496.069	1.6117
			498.082	2.1205				498.181	1.56246
			500.069	2.10424				500.077	1.54594

[truncated: 56 more sheets: Fig 2h, Fig 2i, Fig 3a, Fig 3b, Fig 3d, Fig 3e, Fig 3f, Fig 3g, Fig 3i, Fig 3j, Fig 4b-d, Fig 5b, Fig 5d, Fig 5e, Fig 5f, Fig 5g, Fig 5h, Fig 5i, Fig 5j, Fig 5k …]
